# Supplementary material for: Analytical Performance of NGS-Based Molecular Genetic Tests Used in the Diagnostic Workflow of Pheochromocytoma/Paraganglioma
Source: Cancers (Basel). 2021 Aug 22;13(16):4219. doi: 10.3390/cancers13164219 (PMC8392134; doi:10.3390/cancers13164219)
Supplement: Supplementary file 1 [file cancers-13-04219-s001.zip]

Archive with 1 entries (1 files):
- cancers-1351335-supplementary.pdf
